# Supplementary material for: High-throughput proteomics and in vitro functional characterization of the 26 medically most important elapids and vipers from sub-Saharan Africa
Source: Gigascience. 2022 Dec 13;11:giac121. doi: 10.1093/gigascience/giac121 (PMC9744630; doi:10.1093/gigascience/giac121)
Supplement: giac121_Supplemental_Figure_and_Table [file giac121_supplemental_figure_and_table.zip]

Archive with 2 entries (2 files):
- FigureS1.pdf
- TableS1-Supplementary Material revision.xls
