# Supplementary material for: High-throughput proteomics and in vitro functional characterization of the 26 medically most important elapids and vipers from sub-Saharan Africa
Source: Gigascience. 2022 Dec 13;11:giac121. doi: 10.1093/gigascience/giac121 (PMC9744630; doi:10.1093/gigascience/giac121)
Supplement: giac121_Supplemental_Figure_and_Table [file giac121_supplemental_figure_and_table.zip › TableS1-Supplementary Material revision.xls]

## Sheet: Table S1
Family	D. angusticeps	D. jamesoni	D. polylepis	D. viridis	H. haemachatus	N. ashei	N. katiensis	N. mossambica	N. nigricincta	N. nigricollis	N. nubiae	N. pallida	N. melanoleuca	N. anchietae	N. annulifera	N. haje	N. nivea	N. senegalensis	B. arietans	B. gabonica	B. nasicornis	B. rhinoceros	C. cerastes	E. leucogaster	E. ocellatus	E. pyramidum
CTL/Snaclec	0.0279672	0.0271373	0.659419	0.0524875	0.367719	0.0785293	0.061385	0.0415571	0.0555407	0.0765279	0.0226081	0.0578404	0.0917454	0.0262127	0.0325098	0.0405659	0.0491851	0.0334372	13.2247	14.1635	31.9913	6.10699	4.12458	19.1683	7.91639	14.6582
CTx	0.0565038	0.560822	0.0995295	0.107153	31.0148	74.2971	77.9273	74.423	72.478	77.7136	69.9836	77.7014	27.3639	90.9522	85.0991	16.1849	78.9991	53.1924	1.05577	0.717501	0.304914	1.05674	0.220735	0.155658	0.120971	0.0836748
Disintegrin	0.0374055	0.0685738	0.0490126	0.0800441	0.232702	0.00339447	0.00383114	0.00338213	0.00492299	0.0037125	0.00303526	0.00279253	0.014958	0.00192485	0.00330142	0.00223774	0.00267196	0.00458996	0.951099	14.9319	14.7612	2.79903	43.4435	0.0694923	11.3265	0.0063892
Kunitz-type	7.67196	7.24193	74.5306	11.5723	0.80755	0.289375	0.648113	0.0218653	0.0187207	0.227698	0.194408	0.028839	3.10303	0.318455	0.530738	0.509458	4.50606	1.27738	0.320385	5.10775	2.28775	0.507466	0.85645	0.086265	0.96799	0.046537
lNTx	0.0171629	0.244782	12.9069	32.9804	0.673594	0.41758	0.0532074	0.304938	0.258293	0.0818954	0.0293335	0.00591379	16.4068	0.00371965	0.51104	37.7388	3.60592	22.8584	0.163607	0.0261538	0.0229794	0.0628657	0.032803	0.0104907	0.167764	0.0388656
Other	5.08231	5.12461	2.30899	1.79903	4.30063	2.12405	4.04138	2.23333	2.56696	3.50156	3.02289	1.88464	4.54522	2.30636	2.80014	1.59333	1.65366	4.7534	10.1818	17.6102	13.7367	22.5347	12.4514	4.30487	7.75911	7.79719
Other 3FTx	86.5077	54.7435	4.47106	29.3572	37.1002	1.1959	2.36404	1.71582	1.43873	0.76689	1.15141	0.898228	14.1948	5.01578	4.15946	2.6619	4.87516	5.43026	0.178401	0.389689	0.15964	0.223481	0.393635	0.396421	1.11957	0.115244
PLA2	0.0762062	0.143862	0.182503	0.208203	19.6876	20.1846	13.2185	18.2809	22.2375	16.3138	14.1287	17.2302	27.5143	0.158317	0.143607	0.19397	0.049399	0.187214	6.71202	3.1	0.732327	39.3579	2.23052	32.7187	42.3086	34.562
sNTx	0.0226322	31.257	4.63319	23.4125	4.32805	0.138124	1.02481	2.36939	0.390764	0.401835	10.0679	1.66411	6.06194	0.680435	6.08973	40.4677	6.00427	11.7741	0.039972	0.0496323	0.0415925	0.1371	0.0753345	0.00987888	0.0408347	0.00715235
SVMP	0.38854	0.526351	0.127133	0.369149	1.41347	1.14295	0.517646	0.556833	0.512364	0.735809	1.28213	0.458077	0.672883	0.521842	0.60597	0.565258	0.241695	0.421513	61.6	26.9735	24.0488	9.59499	8.68301	42.1339	26.4865	40.7811
SVSP	0.111588	0.0614193	0.0316983	0.0615705	0.0736599	0.128435	0.139785	0.0489654	0.0381866	0.176652	0.113884	0.0679204	0.0304686	0.0147944	0.0243614	0.0419375	0.0129199	0.0673695	5.57229	16.9302	11.9129	17.6188	27.4881	0.946026	1.78574	1.90367
